# Supplementary material for: Antibody Profiling: Kinetics with Native Biomarkers for Diagnostic Assay and Drug Developments
Source: Biosensors (Basel). 2023 Dec 14;13(12):1030. doi: 10.3390/bios13121030 (PMC10742008; doi:10.3390/bios13121030)
Supplement: Supplementary file 1 [file biosensors-13-01030-s001.zip]

Archive with 1 entries (1 files):
- biosensors-2701471-supplementary.pdf
